# Supplementary material for: Lonicerin attenuates house dust mite-induced eosinophilic asthma through targeting Src/EGFR signaling
Source: Front Pharmacol. 2022 Dec 23;13:1051344. doi: 10.3389/fphar.2022.1051344 (PMC9817108; doi:10.3389/fphar.2022.1051344)
Supplement: Supplementary file 1 [file Table2.xlsx]

## Sheet:  Table S2
Table S2. A total of 100 potential lonicerin-related targets
No.	Gene name
1	TNF
2	IL2
3	XDH
4	AKR1B1
5	ADORA1
6	NMUR2
7	ADRA2A
8	ADRA2C
9	ACHE
10	CA7
11	CA12
12	CA4
13	EGFR
14	ALDH2
15	CD38
16	SQLE
17	CA1
18	CA9
19	TNNC1 TNNT2 TNNI3
20	NOX4
21	CA2
22	TP53
23	ALOX5
24	PLG
25	RPS6KA3
26	KDM5A
27	NQO2
28	SLC29A1
29	PRKCG
30	PRKCD
31	PRKCA
32	PRKCB
33	PRKCE
34	PRKCH
35	PRKACA
36	PRKCZ
37	ABCB1
38	PTGS2
39	ABCC1
40	CYP1B1
41	OPRD1
42	SERPINE1
43	F10
44	CA13
45	SIGMAR1
46	DRD2
47	ABCG2
48	PLA2G2A
49	CDK5R1 CDK5
50	MAOA
51	FLT3
52	CCNB3 CDK1 CCNB1 CCNB2
53	GLO1
54	APP
55	SYK
56	GSK3B
57	PARP1
58	TTR
59	MMP9
60	MMP2
61	MMP12
62	AKR1B10
63	TNKS2
64	TNKS
65	ARG1
66	ADORA3
67	ADORA2A
68	TERT
69	PTPRS
70	KCNA3
71	PIM1
72	KIT
73	GRK7
74	GRK3
75	GRK2
76	GRK1
77	GRK5
78	GRK4
79	ITGAV ITGB3
80	BCL2L1
81	MAPT
82	KDM4E
83	GPR35
84	AVPR2
85	TOP2A
86	IGF1R
87	CYP19A1
88	INSR
89	F2
90	AURKB
91	DRD4
92	MYLK
93	MPO
94	PIK3R1
95	DAPK1
96	PYGL
97	SRC
98	PTK2
99	HSD17B2
100	KDR
