# Supplementary material for: Lonicerin attenuates house dust mite-induced eosinophilic asthma through targeting Src/EGFR signaling
Source: Front Pharmacol. 2022 Dec 23;13:1051344. doi: 10.3389/fphar.2022.1051344 (PMC9817108; doi:10.3389/fphar.2022.1051344)
Supplement: Supplementary file 2 [file Table3.xlsx]

## Sheet: Table S3
Table S3. A list of 44 potential targets of lonicerin for asthma
No.	Gene name
1	TNF
2	IL2
3	XDH
4	AKR1B1
5	ADORA1
6	ACHE
7	EGFR
8	ALDH2
9	CD38
10	NOX4
11	TP53
12	ALOX5
13	RPS6KA3
14	PRKCD
15	PRKCA
16	PRKCE
17	PRKCZ
18	ABCB1
19	PTGS2
20	ABCC1
21	CYP1B1
22	SERPINE1
23	F10
24	DRD2
25	ABCG2
26	PLA2G2A
27	GLO1
28	SYK
29	PARP1
30	MMP9
31	MMP2
32	MMP12
33	ARG1
34	ADORA3
35	ADORA2A
36	TERT
37	KIT
38	GRK5
39	BCL2L1
40	F2
41	MYLK
42	MPO
43	SRC
44	KDR
