# Supplementary material for: Lonicerin attenuates house dust mite-induced eosinophilic asthma through targeting Src/EGFR signaling
Source: Front Pharmacol. 2022 Dec 23;13:1051344. doi: 10.3389/fphar.2022.1051344 (PMC9817108; doi:10.3389/fphar.2022.1051344)
Supplement: Supplementary file 3 [file Table1.xlsx]

## Sheet:  Table S1
Table S1. A list of 1786 targets of asthma disease
No.	Gene name
1	PDE3A
2	ADORA3
3	ADORA1
4	CYP1A2
5	CYP2E1
6	CYP3A4
7	HDAC2
8	ADRB2
9	BCHE
10	HRH1
11	CYP2D6
12	SLC6A4
13	SLC6A2
14	SLC6A3
15	CYP3A5
16	CYP3A7
17	SLC22A2
18	SLC22A1
19	PDE2A
20	ADORA2A
21	PDE4B
22	PDE4A
23	PDE4C
24	PDE4D
25	ADRA1A
26	ALB
27	ADRB1
28	SLC18A2
29	ACHE
30	ADRB3
31	CYP2C19
32	CYP2C9
33	CYP2A6
34	UGT1A8
35	UGT1A9
36	UGT2B7
37	UGT2B15
38	SLC22A4
39	SLC22A5
40	SLC22A3
41	GRIN1
42	GRIN2A
43	GRIN2B
44	GRIN2C
45	GRIN2D
46	GRIN3A
47	GRIN3B
48	NR3C1
49	ABCB1
50	CYP3A43
51	CYP2B6
52	CYP1B1
53	CYP2C8
54	ANXA1
55	AKR1C1
56	AKR1C2
57	AKR1C3
58	AKR1C4
59	HSD11B1
60	HSD11B2
61	IL13
62	TNF
63	CCL11
64	ALOX5
65	ASRT4
66	ASRT3
67	ASRT6
68	ASRT8
69	HNMT
70	PLA2G7
71	SCGB3A2
72	MUC7
73	HLA-G
74	CARD11
75	MIR126
76	NPSR1
77	BRCA2
78	MIR152
79	MIR148B
80	MIR148A
81	TBX21
82	RNASE3
83	IL5
84	IL4
85	IL4R
86	CHI3L1
87	IGHE
88	PTGDR
89	PTGER2
90	CXCL8
91	IRAK3
92	FLG
93	MS4A2
94	ADAM33
95	CYSLTR1
96	IFNG
97	SCGB1A1
98	IL10
99	CCL5
100	IL9
101	TSLP
102	TGFB1
103	CFTR
104	LTC4S
105	IL1B
106	IL6
107	IL3
108	IL17A
109	TLR4
110	IL33
111	STAT6
112	ORMDL3
113	EPX
114	ICAM1
115	IGES
116	GSTM1
117	GSTP1
118	CSF2
119	TLR2
120	SPINK5
121	CD14
122	IL2
123	IL1RL1
124	MPO
125	CCR3
126	GATA3
127	CCL2
128	CCL17
129	LOC109286563
130	MUC5AC
131	HLA-DRB1
132	MMP9
133	TAC1
134	SERPINA1
135	IL18
136	CYSLTR2
137	STAT1
138	CCL26
139	CCL24
140	CTLA4
141	GSDMB
142	VCAM1
143	CXCL10
144	JAK1
145	STAT5B
146	POSTN
147	LTA
148	NOD2
149	PHF11
150	PTGDR2
151	CHIA
152	ELANE
153	IL16
154	ALOX5AP
155	HAVCR1
156	DPP10
157	PTGS2
158	IL1A
159	VEGFA
160	KNG1
161	ACE
162	SFTPC
163	TBXA2R
164	CRP
165	ADA
166	IL6R
167	CCR6
168	NOS2
169	IL5RA
170	FOXP3
171	IL2RA
172	CD4
173	CAT
174	NPSR1-AS1
175	IL12B
176	CXCR3
177	VDR
178	EDN1
179	TIMP1
180	F2RL1
181	CCL3
182	TLR9
183	TACR2
184	JUN
185	MYLK
186	ITGAM
187	FCER2
188	MBL2
189	VIP
190	CHRM3
191	CCR4
192	NFE2L2
193	IL1R1
194	HLA-DQA1
195	IRF1
196	IL9R
197	CCR5
198	TPT1
199	SFTPD
200	CCL22
201	KITLG
202	CD69
203	IL17F
204	STAT3
205	CCL7
206	CDHR3
207	TLR6
208	LEP
209	SELP
210	IL18R1
211	C5AR1
212	POMC
213	MIR155
214	CSF1
215	CLCA1
216	SELE
217	SOCS1
218	ALOX15
219	NOS1
220	CMA1
221	MAPK14
222	NLRP3
223	FCER1A
224	ICOSLG
225	LTA4H
226	TLR3
227	NOD1
228	MIR21
229	MIF
230	SELL
231	CD8A
232	PTGS1
233	SERPINA3
234	PRG2
235	MME
236	TACR1
237	CD86
238	ITK
239	CCL13
240	IL13RA1
241	CHIT1
242	NQO1
243	IL12RB1
244	ARG1
245	BGLAP
246	DENND1B
247	TLR10
248	TRPV1
249	ADIPOQ
250	MMP12
251	AREG
252	PLAUR
253	CAMP
254	HLA-B
255	COL26A1
256	EPHX1
257	IL31
258	ITGB2
259	ADORA2B
260	RNASE2
261	ARG2
262	IL7
263	PPBP
264	C3AR1
265	TGFB2
266	ITGA4
267	PF4
268	ADAM8
269	PPARG
270	GLCCI1
271	CX3CR1
272	CXCL1
273	CXCL9
274	IL13RA2
275	AICDA
276	HAVCR2
277	PLA2G4A
278	RASGRP4
279	LCN2
280	SOCS3
281	CXCR1
282	CD28
283	NFKBIA
284	LTB4R
285	TLR1
286	GHRL
287	SFTPB
288	CRHR1
289	CXCR2
290	S100A8
291	CRH
292	ITGAL
293	ATOD3
294	TPSAB1
295	DEFB4A
296	PTGER4
297	CXCL5
298	CCL4
299	IL11
300	STAT4
301	RORA
302	IL12RB2
303	PRKCA
304	CD80
305	DEFB1
306	MMP8
307	SERPINB4
308	PIK3CG
309	DPP4
310	FKBP5
311	GZMB
312	CXCR4
313	CCR7
314	CCN2
315	HLA-DQB1
316	CCR8
317	LTB4R2
318	CXCL12
319	CCL1
320	GRHL2
321	ADCY9
322	MMP3
323	PDE3B
324	PVT1
325	FOS
326	SYK
327	GSR
328	ITGA2
329	CPA3
330	FGFBP2
331	IDO1
332	STAT5A
333	IFNB1
334	SMAD2
335	IL23A
336	SELPLG
337	CHUK
338	IL19
339	AOC1
340	EPRS1
341	PLA2G2A
342	GSTT1
343	RORC
344	HRH2
345	LYN
346	CCR1
347	IRAK1
348	SPATS2L
349	CLC
350	ARRB2
351	TNFRSF4
352	TNFSF13B
353	FCGR2B
354	AR
355	SERPINA6
356	SLC7A2
357	NKX2-1
358	CCL19
359	LCK
360	C9orf24
361	BCL2A1
362	ATOD5
363	ATOD6
364	ATOD1
365	IL1RN
366	EGFR
367	HLA-DPB1
368	EGF
369	ATOD7
370	ATOD8
371	ATOD9
372	SLPI
373	TAP1
374	DDX41
375	CARD10
376	NGF
377	BDNF
378	TTC26
379	RIC1
380	BMP6
381	CREBBP
382	IL6ST
383	HMOX1
384	NAT2
385	BCL11B
386	NEK9
387	SERPINE1
388	MAPK1
389	NOS3
390	FCGR2A
391	CSF3
392	PEX5
393	ACE2
394	FGFR1
395	CASP8
396	FNIP1
397	CLEC7A
398	GSTM3
399	TP53
400	CDSN
401	PGM3
402	FSIP1
403	CTNNA3
404	TGFBR1
405	IFNGR1
406	TGFBR2
407	SOD1
408	EDNRA
409	TGIF1
410	STXBP1
411	PTCH1
412	IL15
413	GSDMA
414	SOD2
415	IL2RB
416	COMT
417	CD40
418	CALCA
419	TGM2
420	BBS1
421	SST
422	SFTPA1
423	EP300
424	AVPR1B
425	CYP1A1
426	MTHFR
427	MMP1
428	GHITM
429	MIR146A
430	TMPRSS11D
431	ODC1
432	C3
433	MUC1
434	MTOR
435	KIT
436	SMAD3
437	CDH1
438	AFF4
439	SCNN1A
440	CCL20
441	KRT19
442	VPS51
443	DOCK8
444	ODAD3
445	SCNN1G
446	GC
447	SHH
448	C4B
449	WDR46
450	TBX1
451	TAP2
452	HMGB1
453	NTF3
454	OXA1L
455	LIFR
456	NPY
457	MAPK8
458	POLR1H
459	RHOA
460	GLI2
461	PI3
462	CCL18
463	LTF
464	NFKB1
465	KIF7
466	CREB1
467	CCND1
468	H2AC18
469	PDGFRA
470	PLCG2
471	CHRM2
472	IFNA1
473	MMP2
474	IPO8
475	SERPINB1
476	HMGA2
477	HLA-A
478	ELOVL4
479	GP1BB
480	TRAIP
481	CRLF2
482	HIF1A
483	S100A9
484	TNFRSF8
485	MIR140
486	NPPA
487	CD40LG
488	BDKRB2
489	COPD
490	THBD
491	LRBA
492	MUC5B
493	GCLC
494	CYBA
495	TBCK
496	IL12A
497	ABCA3
498	LIG4
499	RUNX3
500	IFT172
501	FGF10
502	COL1A1
503	BCL2
504	FCGR3A
505	MEN1
506	JMJD1C
507	KCNN4
508	IDS
509	ZNF699
510	NFKB2
511	ALMS1
512	FGF8
513	C5
514	NEAT1
515	TXN
516	PDCD1
517	SLC27A4
518	GAS1
519	CARMIL2
520	HIRA
521	UFD1
522	FN1
523	SDHD
524	MIR142
525	CYFIP2
526	ELN
527	CAV1
528	KIF3A
529	CTNNB1
530	TPR
531	ITGB3
532	NSD1
533	RAD50
534	P2RY12
535	PEPD
536	SCNN1B
537	NEU1
538	USP7
539	SEC24C
540	UNC45A
541	ELF3
542	CD79A
543	ITGAX
544	AGER
545	GRP
546	ERCC2
547	IGF2
548	CDKN1C
549	GP1BA
550	SCN4A
551	TALDO1
552	CDON
553	DLL1
554	GP9
555	LMX1B
556	RREB1
557	SIX3
558	ARL6
559	GNB2
560	NODAL
561	NSUN2
562	SUFU
563	ZIC2
564	COX4I2
565	FOXH1
566	PLAG1
567	SIK3
568	TDGF1
569	ARVCF
570	DISP1
571	MIA3
572	WAC
573	CCDC28B
574	IGKC
575	ARSL
576	IGHG2
577	CEACAM3
578	CSN1S1
579	SFTPA2
580	F2R
581	HLA-DRA
582	TERT
583	FAS
584	PAFAH1B1
585	CDKN1B
586	IVL
587	IL25
588	ABCC1
589	PRTN3
590	SPP1
591	FGF2
592	CEBPB
593	RLN1
594	CTCF
595	CD44
596	CASP3
597	FLT1
598	CSTA
599	ENPP3
600	ITGB1
601	HSPB1
602	PARP1
603	HLA-C
604	SLC26A9
605	GPT
606	CCR2
607	TNFSF4
608	SRC
609	MAPK3
610	CP
611	MYRF
612	ANXA2
613	AHR
614	SLC26A4
615	PCDH1
616	STK11
617	CTSG
618	ODAD2
619	DUSP1
620	CD274
621	CEACAM6
622	ICOS
623	BMPR2
624	ATG5
625	GSTA1
626	MIR221
627	BAX
628	MIR17
629	MUC2
630	ATP12A
631	TRPV4
632	ANXA5
633	ERBB2
634	JAK2
635	TLR7
636	WDR19
637	MDM2
638	COX5A
639	IL27
640	EHF
641	HSP90AA1
642	IL17D
643	ANGPT1
644	LOC111674477
645	HSPA4
646	IFNGR2
647	TNC
648	MYB
649	MIR144
650	TAPBP
651	CHRM1
652	TNFRSF1A
653	ESR1
654	SP1
655	VTN
656	FASLG
657	IL10RA
658	RARB
659	MUC4
660	RELA
661	HP
662	KRT14
663	BMP2
664	PRKCZ
665	CFH
666	MIRLET7D
667	IL22
668	TF
669	AQP5
670	SOCS5
671	FOSL1
672	IL31RA
673	CDKN2A
674	MYC
675	HRH4
676	BIRC5
677	LGALS1
678	PON1
679	PLAU
680	SLURP1
681	MAPK10
682	DDX58
683	TLR5
684	CD36
685	SIGLEC8
686	XDH
687	TNFAIP3
688	CCL27
689	PRKG1
690	EZR
691	SLC12A2
692	CD247
693	HSPD1
694	ENO2
695	DEFB103B
696	HDAC9
697	HLA-DQA2
698	CLIC6
699	TAC3
700	GPX1
701	PTGDS
702	IFNL1
703	SMAD7
704	ATP2A2
705	PEDS1
706	PSIP1
707	RAC1
708	HLA-DPA1
709	ADCY10
710	F3
711	ALDH2
712	RNF168
713	NFATC2
714	CD38
715	ICAM3
716	MMP14
717	FPR2
718	IRF7
719	NAT1
720	CHAT
721	DDIT3
722	IL37
723	KRT7
724	AGTR1
725	PECAM1
726	LOC111674475
727	HDC
728	CDK2
729	PTPRD
730	IFIH1
731	IRF3
732	LEPR
733	TNFRSF1B
734	HDAC1
735	IL17RB
736	NTRK3
737	SMAD4
738	SOD3
739	GUSB
740	FGFR2
741	SERPINB2
742	MALAT1
743	POU2F1
744	IL7R
745	PROS1
746	INS
747	FOXO3
748	MMP7
749	MGP
750	IL17RA
751	BMPR1B
752	BTNL2
753	MYO18A
754	LBP
755	PRL
756	IKBKB
757	EPHX2
758	SIRT1
759	LPO
760	LGALS7
761	SLC25A46
762	ERBB4
763	ALG9
764	CSF2RB
765	VIM
766	TGFA
767	MIR125A
768	TNFRSF10B
769	TRPA1
770	ELP1
771	AKT1
772	CFL1
773	FUT2
774	FURIN
775	PLA2G6
776	MIR200B
777	TMPO
778	AXL
779	MKI67
780	NRG1
781	FGF7
782	ITGAV
783	CCL8
784	PDGFB
785	PRNP
786	KRT18
787	SPTSSA
788	NOTCH4
789	PCNA
790	ATF3
791	CYP27B1
792	PTGES
793	MAVS
794	TNFAIP8L2
795	NTF4
796	KLK7
797	TNFSF14
798	KDR
799	OSM
800	KLK11
801	MGST2
802	ANPEP
803	NCKAP1L
804	LORICRIN
805	CFLAR
806	MIR19A
807	IRF4
808	FCGR1A
809	CHGA
810	FCER1G
811	LZTFL1
812	PTGER3
813	STAT2
814	CD27
815	PBX2
816	DNAH5
817	BPI
818	RNASEH2C
819	HDAC4
820	ADH5
821	MIR196A2
822	PIK3CD
823	PTGIR
824	IGF1
825	MBP
826	SOX2
827	GSTO2
828	RETN
829	LTBP1
830	LEPQTL1
831	NTRK2
832	MYH11
833	PDCD1LG2
834	MUC6
835	DCTN4
836	CLCN3
837	STK33
838	CDKN1A
839	PTPRK
840	PTPRK-AS1
841	DNAH9
842	PLA2G10
843	CEBPA
844	HBEGF
845	PPP1R12A
846	G6PD
847	SNAI1
848	LTB
849	IL15RA
850	DERL1
851	CLEC16A
852	NTRK1
853	ITPR3
854	ADM
855	TJP1
856	PDE5A
857	P2RX7
858	SULT1A1
859	MEG3
860	CASP10
861	PTX3
862	PTAFR
863	GCLM
864	EDNRB
865	ICAM2
866	MIR149
867	PON2
868	KRT13
869	CRKL
870	GMPPA
871	COL2A1
872	MIR145
873	SERPINB10
874	PTEN
875	TPO
876	APOA1
877	CXCL2
878	APC
879	TNFRSF10A
880	NGFR
881	CX3CL1
882	SLC6A14
883	BTK
884	PTGER1
885	TPSB2
886	ADAMTSL1
887	GRN
888	LACTB
889	KAT5
890	TFRC
891	JUND
892	ITGB4
893	PSMB8
894	H2AX
895	ANGPT2
896	PPARA
897	LGALS3
898	CTNNA1
899	IFRD1
900	ACTA2
901	MAP2K4
902	HTR2A
903	TGM1
904	TACR3
905	S100B
906	PRDX5
907	DNAH11
908	SUOX
909	ADAM12
910	ANO1
911	TXK
912	MICA
913	S100A7
914	ETS1
915	MIR31
916	PSMD3
917	TGM3
918	NT5E
919	MIR499A
920	CTNND2
921	MX1
922	PHB1
923	PLD2
924	VCAN
925	TRPM8
926	EFEMP2
927	GLP1R
928	TNFSF10
929	HPGDS
930	LGALS9
931	SERPINB3
932	CHRNA7
933	CDH26
934	PROC
935	DDX1
936	FTO
937	DDR1
938	CFTR-AS1
939	CALB2
940	RARA
941	MIR423
942	ACVR1
943	NFATC1
944	HHIP
945	FOXO1
946	FTL
947	ZNF365
948	LOX
949	TMEM79
950	MYD88
951	ALK
952	NR1H2
953	ROBO1
954	MIR27A
955	NEIL1
956	KPNB1
957	SERPINB7
958	S100A12
959	TFF2
960	MIR15A
961	ERBB3
962	UGT1A6
963	MIR200C
964	JAG1
965	DNASE1
966	ECE1
967	INHBA
968	NTS
969	CASR
970	CYP24A1
971	DEFB103A
972	PLAT
973	ACVRL1
974	LOC111674463
975	MIR222
976	ACP1
977	TRPC1
978	GSTO1
979	NPS
980	HERC5
981	MIR19B1
982	IRF2
983	PYHIN1
984	LOC111674472
985	SEMA3A
986	EIF2AK2
987	MRPL11
988	MMP19
989	EGR1
990	CXCL6
991	LELP1
992	SEC14L3
993	TREM1
994	TPSG1
995	MIRLET7A1
996	MT-CO2
997	HNRNPA2B1
998	GGT1
999	GHRH
1000	FPR1
1001	CEACAM5
1002	CD83
1003	LIF
1004	OPRM1
1005	GPX3
1006	C6orf118
1007	PRKAA2
1008	MIR98
1009	PRMT1
1010	TGFBR3
1011	CXCL11
1012	PCDH12
1013	P2RY2
1014	STX1A
1015	LOC113633877
1016	SLC24A2
1017	BCL6
1018	RGS4
1019	MAP2K1
1020	PDGFRB
1021	CTSE
1022	MIR223
1023	ATF6
1024	ZFPL1
1025	ENSG00000255038
1026	KLC2-AS1
1027	IL20
1028	RET
1029	BLTP1
1030	FADS2
1031	GPR12
1032	LY86
1033	CD160
1034	KLF2
1035	TET1
1036	PTGFR
1037	MUC22
1038	TP63
1039	LOC113664106
1040	IPO13
1041	PLD1
1042	RAMP1
1043	CDH13
1044	FCRL6
1045	RUNX2
1046	KCNJ11
1047	FLG2
1048	HCG23
1049	ABCG2
1050	SNW1
1051	TNFSF12
1052	CTSS
1053	CYBB
1054	CASP1
1055	CYP2J2
1056	DYNLT1
1057	DNASE1L3
1058	F2RL3
1059	KLK5
1060	LOC111674476
1061	LOC111674478
1062	F2
1063	CIITA
1064	BRS3
1065	HLA-E
1066	SPEF2
1067	PRKCE
1068	ATP2A3
1069	FUT3
1070	SOX9
1071	ELAC2
1072	CCR10
1073	ADAMTS1
1074	PLCB3
1075	SMARCE1
1076	LOC111674479
1077	RACK1
1078	RPS27A
1079	HSPA1B
1080	LBR
1081	ABCA1
1082	PPL
1083	ARSB
1084	MUC15
1085	FANK1
1086	TAF7
1087	PLA2R1
1088	TRPC6
1089	LTBR
1090	NOTCH1
1091	MAP3K5
1092	PRKCD
1093	BMP4
1094	SMOC2
1095	HRH3
1096	TRAF6
1097	STIP1
1098	BPIFA1
1099	OPN3
1100	BRD2
1101	HLA-DOA
1102	RAPGEF3
1103	GAL
1104	SCYL1
1105	SART1
1106	LOC100287329
1107	CCHCR1
1108	CD1D
1109	DUSP10
1110	CD58
1111	GAB1
1112	TPMT
1113	LALBA
1114	CSN3
1115	HRNR
1116	INSIG2
1117	ELF5
1118	PSMB9
1119	MAP3K11
1120	CTSW
1121	RBM14
1122	EHBP1L1
1123	TSGA10IP
1124	CNR1
1125	CDK4
1126	XRCC1
1127	TNFRSF13B
1128	NR3C2
1129	MIR192
1130	SRF
1131	TFAP2A
1132	OIP5-AS1
1133	ENO1
1134	BMPR1A
1135	PIN1
1136	MB
1137	MAF
1138	CTTN
1139	IQGAP1
1140	ALOX12
1141	PDCD4
1142	DAP3
1143	SF3B2
1144	CTNNAL1
1145	IGKV2D-29
1146	CHRNA3
1147	TAGLN
1148	BIRC3
1149	SEMA3E
1150	PTGES3
1151	IFNA2
1152	ZEB1
1153	PMEL
1154	IKZF4
1155	TSBP1
1156	STIM1
1157	FCAR
1158	RETNLB
1159	KDM4B
1160	BBS12
1161	ITGA5
1162	ITPR1
1163	ADCYAP1R1
1164	FAM167A
1165	ALPP
1166	TGFB3
1167	ADAM17
1168	CXCR5
1169	SCUBE3
1170	RPGR
1171	CD48
1172	MUC16
1173	BMP7
1174	E2F1
1175	CD163
1176	SLC26A2
1177	FGF14
1178	PRKDC
1179	TBX4
1180	MRC1
1181	BDKRB1
1182	SNRNP40
1183	AP5B1
1184	MS4A1
1185	CHEK1
1186	ITGB7
1187	CXCL17
1188	CREB5
1189	CDKN2B-AS1
1190	NACA
1191	MUS81
1192	POLA2
1193	ATG2A
1194	SNX32
1195	EIF1AD
1196	ZNRD2
1197	PCNX3
1198	ENSG00000245156
1199	ENSG00000255320
1200	SYP
1201	CCR9
1202	ADCY2
1203	WT1
1204	PTHLH
1205	IGFBP3
1206	RTEL1
1207	FOXA2
1208	CASP9
1209	CTSK
1210	KCNMB1
1211	CHRNA5
1212	SPTBN2
1213	EHMT1
1214	LRRC46
1215	NRF1
1216	HTR3A
1217	ITGA3
1218	ATP8A1
1219	MIR125B1
1220	NR1I2
1221	PPIA
1222	SYVN1
1223	SIPA1
1224	ACKR1
1225	IL1R2
1226	MAP3K7
1227	BSG
1228	SMPD1
1229	CLEC12A
1230	ZMPSTE24
1231	ADCYAP1
1232	ABL1
1233	LAMC2
1234	PGF
1235	ADNP
1236	BRMS1
1237	SLC35C1
1238	NPTN
1239	NRP2
1240	MIR29B1
1241	DSG1
1242	ANK3
1243	MIR124-1
1244	UTS2
1245	FBLN1
1246	CCK
1247	XRCC3
1248	GAST
1249	HSPA1A
1250	SULT1A3
1251	MIR22
1252	PDPK1
1253	ETS2
1254	TRPC3
1255	CLU
1256	MMP13
1257	YY1
1258	PKDCC
1259	MGST1
1260	CTRL
1261	SLC9A3R1
1262	MIR185
1263	CYYR1
1264	SIGIRR
1265	LST1
1266	COL1A2
1267	FAIM2
1268	FOXJ1
1269	MIR625
1270	CTSB
1271	TOR1A
1272	GJA1
1273	KCNQ1OT1
1274	RB1
1275	NLRC5
1276	MIR206
1277	MR1
1278	MGAM
1279	RIPK2
1280	LPP
1281	ITPR2
1282	TXNIP
1283	HSPA8
1284	CD46
1285	TAGLN2
1286	TSC2
1287	AKR1B1
1288	LOC111365141
1289	HGF
1290	CST3
1291	PTPN11
1292	PTPRC
1293	HAS1
1294	MIR203A
1295	TINCR
1296	ITGB8
1297	TXN2
1298	BECN1
1299	CALR
1300	IFNAR1
1301	CHML
1302	HTR4
1303	CCN4
1304	CD276
1305	DPF2
1306	KLC2
1307	RAB1B
1308	RBM4
1309	DRAP1
1310	C11orf68
1311	YIF1A
1312	CCDC85B
1313	FRMD8
1314	ZNRD2-DT
1315	ENSG00000254461
1316	TEK
1317	PNMT
1318	EEF1D
1319	SPRR1B
1320	AIMP1
1321	MIR885
1322	TRPC4
1323	TKT
1324	APOE
1325	MIR30A
1326	F2RL2
1327	ROM1
1328	EFTUD2
1329	COL16A1
1330	FMNL1
1331	PEF1
1332	TSSK3
1333	FAM117A
1334	PEF1-AS1
1335	ENSG00000262837
1336	KCNMA1
1337	S1PR3
1338	RAC2
1339	ZCCHC10
1340	MIR3936HG
1341	ENSG00000202533
1342	ENSG00000224431
1343	BAK1
1344	OPRK1
1345	MIR188
1346	SNHG5
1347	RPS6KA3
1348	RGS2
1349	PIK3CA
1350	MIR29C
1351	PPP2R1B
1352	NPPB
1353	MIR335
1354	PIGR
1355	INHA
1356	TSC1
1357	F5
1358	IQCH
1359	TMPRSS2
1360	SPDEF
1361	DYNC2H1
1362	PLCB4
1363	MET
1364	MIR15B
1365	DKK1
1366	PPARGC1A
1367	MIR204
1368	FYN
1369	ZFP42
1370	TAX1BP1
1371	TM9SF2
1372	SLC44A1
1373	PRDX6
1374	KRT8P16
1375	TPD52
1376	CANX
1377	DCN
1378	HSP90AB1
1379	ERCC1
1380	GABBR1
1381	GNRH1
1382	BRAF
1383	IFI27
1384	PPIG
1385	PTPN6
1386	ORAI1
1387	ISG15
1388	SERPINB5
1389	ANK1
1390	DUOX1
1391	DPM1
1392	FAU
1393	AMFR
1394	SMAD6
1395	CEP89
1396	CCL21
1397	AAA1
1398	LAMA1
1399	TFAM
1400	MT2A
1401	HBG2
1402	MIR320C1
1403	MIR19B2
1404	MIR320C2
1405	SCG2
1406	BCL2L1
1407	SSTR5
1408	VDAC1
1409	MYDGF
1410	MIR29A
1411	CHD7
1412	TAOK3
1413	PDGFA
1414	PTPN3
1415	PSMD8
1416	CD59
1417	MSH5
1418	SFRP2
1419	ZFP36L1
1420	ANAPC1
1421	UBE2Z
1422	ZNF217
1423	RAD51B
1424	OTULINL
1425	SPATA32
1426	MAP3K14-AS1
1427	OVOL1-AS1
1428	DCAF8-DT
1429	KRT8P26
1430	FST
1431	MMP28
1432	RYR1
1433	PRDM1
1434	CLIC1
1435	B3GAT1
1436	CXCL16
1437	GNAS
1438	JUP
1439	CYP4F3
1440	SERPINA7
1441	SPON2
1442	PABPN1
1443	RRP1B
1444	PAF1
1445	RPS6KA1
1446	CPQ
1447	TMEM232
1448	CFAP126
1449	LINC01527
1450	MIR10A
1451	HSPG2
1452	NOX4
1453	LY96
1454	IK
1455	MAP3K14
1456	GIPR
1457	TERC
1458	PACRG
1459	TMEM68
1460	ORMDL2
1461	PTPN1
1462	SPINT2
1463	HSPA5
1464	UCP2
1465	KIR2DL4
1466	CTSF
1467	BANF1
1468	CCS
1469	FIBP
1470	CST6
1471	RCE1
1472	CD248
1473	RIN1
1474	KCNK7
1475	NAALADL1
1476	RBM4B
1477	ANK2
1478	S100A10
1479	ACTA1
1480	CA10
1481	NFKBIB
1482	TAT
1483	UBE3C
1484	CYCS
1485	ADD1
1486	MIR20A
1487	RBP4
1488	ACVR1B
1489	SERPINE2
1490	RFX5
1491	ARNT
1492	PYY
1493	WNT5A
1494	EPO
1495	MAML3
1496	DEFA1
1497	CCNB1
1498	TMSB4X
1499	KRT10
1500	RIOX2
1501	GJC1
1502	SMCHD1
1503	NCOA2
1504	APEX1
1505	DEFB4B
1506	CCL15
1507	ACTC1
1508	FCGR3B
1509	BMI1
1510	MSRA
1511	PTTG1IP
1512	MIR218-1
1513	CD9
1514	SLC2A1
1515	CLDN7
1516	ACTG1
1517	GATA4
1518	BUD23
1519	MCAM
1520	SLC26A6
1521	P4HA2
1522	TRIO
1523	HOXB3
1524	SP2
1525	CTR9
1526	TINAGL1
1527	FCHSD1
1528	ADGRB2
1529	ARHGAP27
1530	ZBTB8A
1531	SCRN2
1532	POU5F1B
1533	ZNF311
1534	MTMR9LP
1535	ENSG00000229167
1536	ENSG00000250751
1537	ENSG00000266601
1538	F10
1539	WIPF2
1540	ACO2
1541	LMNA
1542	UNC119
1543	TTC38
1544	HYAL1
1545	MUC21
1546	PLCB1
1547	A2M
1548	CLDN1
1549	GLA
1550	ADCY1
1551	LGALS8
1552	RPS6KA5
1553	CAPSL
1554	HOATZ
1555	TNFRSF9
1556	SLC7A1
1557	AGMAT
1558	XIAP
1559	P2RY6
1560	SLC2A10
1561	FAM81B
1562	CSF3R
1563	ATP1A1
1564	ACTN1
1565	SIN3B
1566	CR1
1567	NMUR1
1568	COPA
1569	MIR9-1
1570	SLAMF8
1571	TULP4
1572	HDAC5
1573	BRD4
1574	DRD2
1575	RAF1
1576	IL24
1577	MCL1
1578	SCG5
1579	ZNF331
1580	CIAO3
1581	CD1A
1582	CDC42
1583	LRG1
1584	SLC15A2
1585	MIR133A1
1586	MAP3K1
1587	EPCAM
1588	SPARC
1589	STUB1
1590	GLO1
1591	CCDC103
1592	CCL25
1593	GNAI1
1594	PRSS8
1595	SLC7A5
1596	STOML2
1597	NFATC3
1598	ITGA2B
1599	MKKS
1600	MMRN1
1601	MRGPRX2
1602	TRA
1603	TRB
1604	PTPA
1605	TUG1
1606	DES
1607	PRDX1
1608	SFRP1
1609	MIR29B2
1610	IL32
1611	SHC1
1612	FABP5
1613	ILF2
1614	ST6GAL1
1615	CD63
1616	DOK1
1617	MIR629
1618	PEX14
1619	RUVBL2
1620	MFAP4
1621	TNXA
1622	PSMB5
1623	CBL
1624	SMARCA4
1625	NFIA
1626	UBC
1627	CD34
1628	MIR92A1
1629	SEC61A1
1630	RXRB
1631	ATM
1632	MSLN
1633	SOX18
1634	ATPAF1
1635	MS4A3
1636	ESM1
1637	TNFRSF12A
1638	GRK5
1639	MIR124-2
1640	MIR124-3
1641	DSC1
1642	YAP1
1643	LGALS13
1644	HSPH1
1645	F8
1646	NFIL3
1647	DLC1
1648	ITGB6
1649	IKBKE
1650	SCD
1651	SQSTM1
1652	TYMS
1653	MIR34A
1654	TIMP3
1655	AMBP
1656	EIF4E
1657	AQP4
1658	ITGAE
1659	GSTA2
1660	TAS2R1
1661	KLF6
1662	FOXA3
1663	HMGCR
1664	TSPO
1665	PRLR
1666	ATG7
1667	SRSF3
1668	UCN
1669	EDN3
1670	TSC22D3
1671	NR0B2
1672	EDN2
1673	SLC12A4
1674	THBS2
1675	PRMT7
1676	GFRA2
1677	HCRTR1
1678	MAP4K1
1679	TRIM27
1680	PLEKHM1
1681	BANP
1682	CENPT
1683	CIZ1
1684	CSGALNACT2
1685	FPR3
1686	KCNN1
1687	RAB8A
1688	SLC25A39
1689	COLGALT1
1690	EDC4
1691	RAPGEF6
1692	RPL18A
1693	SNTB2
1694	TFCP2L1
1695	CENPB
1696	COPS8
1697	DUS2
1698	KLHDC4
1699	CHERP
1700	RANBP10
1701	ZDHHC1
1702	MED26
1703	NUFIP1
1704	RASGEF1A
1705	TMUB2
1706	ZKSCAN4
1707	CARF
1708	NPAS4
1709	ZCCHC14
1710	ZKSCAN3
1711	ZNF165
1712	DBF4B
1713	SP6
1714	ZNF577
1715	ZSCAN12
1716	ZSCAN16
1717	ZKSCAN8
1718	AP5S1
1719	C19orf44
1720	C1orf35
1721	H3-4
1722	RNF187
1723	SPOCD1
1724	ZDHHC12
1725	ZSCAN9
1726	RTP2
1727	SAXO1
1728	SPOUT1
1729	H2AW
1730	ZSCAN23
1731	GRAMD2B
1732	CYP1B1-AS1
1733	LINC02210
1734	KANSL1-AS1
1735	LINC00330
1736	LOC100131635
1737	LRRC37A4P
1738	MIR3936
1739	ZSCAN16-AS1
1740	MIR4632
1741	ZKSCAN8P1
1742	FMNL1-DT
1743	RAB4A-AS1
1744	SP2-DT
1745	ENSG00000236352
1746	ENSG00000250602
1747	ENSG00000266821
1748	ENSG00000267505
1749	ENSG00000267904
1750	FMNL1-AS1
1751	PANK2-AS1
1752	ZNF603P
1753	CICP26
1754	EFCAB15P
1755	ENSG00000262514
1756	ENSG00000268087
1757	ENSG00000269578
1758	ENSG00000270165
1759	LOC124907880
1760	ENSG00000248648
1761	ENSG00000263276
1762	HSALNG0084963
1763	HSALNG0084964
1764	HSALNG0084965
1765	HSALNG0116841
1766	L13708-003
1767	LOC124904011
1768	NONHSAG029119.2
1769	lnc-FMNL1-3
1770	lnc-FMNL1-4
1771	piR-44538
1772	OXTR
1773	EPAS1
1774	HSPA9
1775	CKB
1776	THY1
1777	MYL6
1778	FUT11
1779	U2AF1
1780	HCG22
1781	MUCL3
1782	TCF21
1783	HOXA5
1784	TULP3
1785	WNT7B
1786	CHRM4
